# Supplementary material for: Identification and Expression Analysis of the Solanum tuberosum StATG8 Family Associated with the WRKY Transcription Factor
Source: Plants (Basel). 2022 Oct 26;11(21):2858. doi: 10.3390/plants11212858 (PMC9659186; doi:10.3390/plants11212858)
Supplement: Supplementary file 1 [file plants-11-02858-s001.zip]

Archive with 1 entries (1 files):
- plants-1981830-supplementary.pdf
